# Supplementary material for: Primula xideensis (Primulaceae), a New Species from Sichuan, China, Based on Morphological and Molecular Evidence
Source: Plants (Basel). 2026 Jun 12;15(12):1829. doi: 10.3390/plants15121829 (PMC13306999; doi:10.3390/plants15121829)
Supplement: Supplementary file 1 [file plants-15-01829-s001.zip]

Archive with 3 entries (2 files):
- Supplementary Material/
- Supplementary Material/Table S1.xlsx
- Supplementary Material/Table S2.xlsx
