# Supplementary material for: Primula xideensis (Primulaceae), a New Species from Sichuan, China, Based on Morphological and Molecular Evidence
Source: Plants (Basel). 2026 Jun 12;15(12):1829. doi: 10.3390/plants15121829 (PMC13306999; doi:10.3390/plants15121829)
Supplement: Supplementary file 1 [file plants-15-01829-s001.zip › Supplementary Material/Table S1.xlsx]

## Sheet: Sheet1
Table S1 Pi values of 8 Primula chloroplast genomes
#seq number: 8
#aln length: 157687
#conserved length: 150606
#window length: 600
#step size: 200
#Nucleotide diversity, Pi: 0.00922
#Number of polymorphic (segregating) sites, S: 4755
#Window	Midpoint	Pi	S	gene(Based on the midpoint pos)
1-681	371	0.0294	55	trnH-psbA
267-881	581	0.02381	46	psbA
482-1081	781	0.00827	18	psbA
682-1281	981	0.00464	10	psbA
882-1481	1181	0.00464	10	psbA
1082-1681	1381	0.00536	11	psbA
1282-1883	1581	0.01256	28	psbA
1482-2098	1781	0.01732	37	psbA-trnK(exon2)
1682-2326	1998	0.01982	43	trnK(exon2)-matK
1884-2526	2226	0.01595	34	matK
2099-2726	2426	0.01738	38	matK
2327-2926	2626	0.01952	40	matK
2527-3126	2826	0.02244	44	matK
2727-3326	3026	0.01952	37	matK
2927-3526	3226	0.02435	44	matK
3127-3732	3426	0.02304	42	matK
3327-3933	3632	0.02345	42	matK
3527-4137	3832	0.01494	30	matK-trnK(exon1)
3733-4338	4037	0.0128	26	matK-trnK(exon1)
3934-4538	4237	0.00827	18	matK-trnK(exon1)
4138-4758	4438	0.01185	24	trnK(exon1)
4339-5082	4638	0.01631	33	trnK(exon1)-rps16(exon2)
4539-5315	4931	0.02821	54	trnK(exon1)-rps16(exon2)
4759-5522	5190	0.02512	47	trnK(exon1)-rps16(exon2)
5083-5751	5422	0.02607	48	rps16(exon2)
5316-5951	5651	0.01952	38	rps16(exon2)-rps16(exon1)
5523-6173	5851	0.02208	44	rps16(exon2)-rps16(exon1)
5752-6373	6068	0.0203	40	rps16(exon2)-rps16(exon1)
5952-6573	6273	0.01619	32	rps16(exon2)-rps16(exon1)
6174-7024	6473	0.01905	38	rps16(exon1)-trnQ
6374-7239	6878	0.01732	35	rps16(exon1)-trnQ
6574-7440	7127	0.02125	43	rps16(exon1)-trnQ
7025-7688	7339	0.02321	46	rps16(exon1)-trnQ
7240-7924	7563	0.0222	47	rps16(exon1)-trnQ
7455-8124	7812	0.02089	43	rps16(exon1)-trnQ
7689-8325	8024	0.01137	25	trnQ-psbK
7925-8526	8224	0.00982	19	trnQ-psbK
8125-8785	8426	0.01262	28	psbK
8326-9006	8634	0.01655	36	psbK-psbI
8527-9206	8904	0.01631	35	psbK-psbI
8786-9425	9106	0.01458	30	psbI-trnS
9007-9648	9307	0.01482	30	trnS-trnG-exon1
9207-9849	9534	0.01423	30	trnS-trnG-exon1
9426-10049	9748	0.01214	25	trnG-exon1
9649-10256	9949	0.0081	16	trnG-exon1-trnG-exon2
9850-10457	10155	0.00804	16	trnG-exon1-trnG-exon2
10050-10694	10357	0.01244	24	trnG-exon1-trnG-exon2
10257-10898	10557	0.01744	33	trnG-exon2-trnR
10458-11102	10798	0.01935	38	trnG-exon2-trnR
10695-11302	11002	0.01292	26	trnR-atpA
10899-11502	11202	0.00827	18	atpA
11103-11702	11402	0.00548	12	atpA
11303-11902	11602	0.00494	10	atpA
11503-12102	11802	0.00446	10	atpA
11703-12302	12002	0.00405	9	atpA
11903-12502	12202	0.00542	13	atpA
12103-12705	12402	0.00542	13	atpA
12303-12905	12605	0.00881	20	atpA-atpF(exon2)
12503-13105	12805	0.00964	22	atpF(exon2)
12706-13312	13005	0.01351	29	atpF(exon2)
12906-13544	13205	0.01262	28	atpF(exon2)-atpF(exon1)
13106-13745	13440	0.01208	26	atpF(exon2)-atpF(exon1)
13313-13945	13644	0.00905	21	atpF(exon2)-atpF(exon1)
13545-14178	13845	0.01226	24	atpF(exon1)
13746-14384	14078	0.01351	27	atpF(exon1)-atpH
13946-14584	14284	0.01315	25	atpF(exon1)-atpH
14179-14784	14484	0.00857	18	atpH
14385-14984	14684	0.01083	23	atpH-atpI
14585-15194	14884	0.01161	26	atpH-atpI
14785-15402	15084	0.01577	34	atpH-atpI
14985-15602	15295	0.01113	24	atpH-atpI
15195-15802	15502	0.00905	19	atpI
15403-16002	15702	0.00375	9	atpI
15603-16202	15902	0.00548	12	atpI
15803-16413	16102	0.01042	22	atpI-rps2
16003-16613	16313	0.01125	24	atpI-rps2
16203-16813	16513	0.01304	26	rps2
16414-17013	16713	0.01018	21	rps2
16614-17230	16913	0.01476	30	rps2
16814-17442	17116	0.01333	30	rps2-rpoC2
17014-17642	17342	0.0125	28	rpoC2
17231-17842	17542	0.0075	18	rpoC2
17443-18042	17742	0.00458	11	rpoC2
17643-18242	17942	0.00464	10	rpoC2
17843-18451	18142	0.01012	21	rpoC2
18043-18651	18342	0.01518	32	rpoC2
18243-18851	18551	0.01625	34	rpoC2
18452-19051	18751	0.01202	26	rpoC2
18652-19251	18951	0.01161	24	rpoC2
18852-19451	19151	0.00964	21	rpoC2
19052-19651	19351	0.00923	20	rpoC2
19252-19851	19551	0.00869	19	rpoC2
19452-20051	19751	0.01119	25	rpoC2
19652-20251	19951	0.00994	22	rpoC2
19852-20451	20151	0.00583	14	rpoC2
20052-20651	20351	0.00292	7	rpoC2
20252-20851	20551	0.005	12	rpoC2
20452-21051	20751	0.00685	14	rpoC2
20652-21251	20951	0.00881	17	rpoC2
20852-21451	21151	0.00548	9	rpoC2
21052-21651	21351	0.00768	16	rpoC2
21252-21851	21551	0.00738	17	rpoC2-rpoC1(exon2)
21452-22051	21751	0.01232	28	rpoC1(exon2)
21652-22251	21951	0.00786	18	rpoC1(exon2)
21852-22451	22151	0.00577	13	rpoC1(exon2)
22052-22651	22351	0.00286	5	rpoC1(exon2)
22252-22851	22551	0.00554	9	rpoC1(exon2)
22452-23051	22751	0.00696	11	rpoC1(exon2)
22652-23252	22951	0.00845	15	rpoC1(exon2)
22852-23512	23151	0.00911	17	rpoC1(exon2)
23052-23716	23358	0.01143	22	rpoC1(exon2)-rpoC1(exon1)
23253-23923	23612	0.01226	24	rpoC1(exon2)-rpoC1(exon1)
23513-24123	23816	0.01185	25	rpoC1(exon2)-rpoC1(exon1)
23717-24323	24023	0.00893	20	rpoC1(exon1)
23924-24523	24223	0.00625	15	rpoC1(exon1)
24124-24723	24423	0.00458	11	rpoC1(exon1)
24324-24923	24623	0.00417	10	rpoB
24524-25123	24823	0.00333	8	rpoB
24724-25323	25023	0.0056	11	rpoB
24924-25523	25223	0.00726	15	rpoB
25124-25723	25423	0.00798	16	rpoB
25324-25923	25623	0.00655	15	rpoB
25524-26123	25823	0.00488	11	rpoB
25724-26323	26023	0.00702	16	rpoB
25924-26523	26223	0.00619	14	rpoB
26124-26723	26423	0.00655	14	rpoB
26324-26923	26623	0.00524	11	rpoB
26524-27123	26823	0.00542	10	rpoB
26724-27323	27023	0.00548	11	rpoB
26924-27523	27223	0.00435	9	rpoB
27124-27723	27423	0.00488	11	rpoB
27324-27955	27623	0.0069	15	rpoB
27524-28184	27855	0.01679	33	rpoB-trnC
27724-28546	28060	0.02083	41	rpoB-trnC
27956-28752	28446	0.02202	44	rpoB-trnC
28185-28959	28646	0.01738	36	rpoB-trnC
28547-29225	28859	0.01863	40	rpoB-trnC
28753-29425	29125	0.01583	34	trnC-petN
28960-29691	29325	0.01435	33	trnC-petN
29226-30360	29577	0.01417	31	petN-psbM
29426-30572	29796	0.01619	34	petN-psbM
29692-30790	30472	0.0144	29	petN-psbM
30361-31529	30678	0.01274	28	psbM-trnD
30573-31730	31418	0.01637	36	psbM-trnD
30791-31931	31630	0.01554	34	psbM-trnD
31530-32131	31831	0.01387	28	trnD
31731-32345	32031	0.01095	22	trnY
31932-32793	32231	0.02238	43	trnE-trnT
32132-33027	32693	0.02423	48	trnE-trnT
32346-33228	32907	0.02315	47	trnE-trnT
32794-33500	33127	0.01726	40	trnE-trnT
33028-33701	33366	0.01589	36	trnT-psbD
33229-33907	33600	0.01845	41	trnT-psbD
33501-34128	33801	0.02179	42	trnT-psbD
33702-34335	34017	0.02048	41	trnT-psbD
33908-34551	34229	0.01994	40	trnT-psbD
34129-34751	34439	0.00994	23	trnT-psbD
34336-34951	34651	0.00911	21	psbD
34552-35151	34851	0.00542	13	psbD
34752-35351	35051	0.00613	14	psbD
34952-35551	35251	0.00494	10	psbD
35152-35751	35451	0.005	9	psbD
35352-35951	35651	0.00512	10	psbC
35552-36151	35851	0.00381	8	psbC
35752-36351	36051	0.00333	8	psbC
35952-36551	36251	0.00167	4	psbC
36152-36751	36451	0.00446	10	psbC
36352-36951	36651	0.00506	9	psbC
36552-37155	36851	0.01208	23	psbC
36752-37356	37051	0.0128	24	psbC-trnS
36952-37568	37256	0.01571	32	trnS
37156-37770	37466	0.01018	20	trnS-psbZ
37357-37970	37670	0.01095	22	trnS-psbZ
37569-38177	37870	0.01506	28	psbZ
37771-38377	38077	0.02048	36	psbZ-trnG
37971-38599	38277	0.01911	34	trnG-trnM
38178-38799	38478	0.01238	22	trnM-rps14
38378-38999	38699	0.00637	13	rps14
38600-39206	38899	0.00637	13	rps14-psaB
38800-39406	39106	0.00637	13	psaB
39000-39606	39306	0.00631	14	psaB
39207-39806	39506	0.00381	8	psaB
39407-40006	39706	0.00446	10	psaB
39607-40206	39906	0.00476	10	psaB
39807-40406	40106	0.00637	12	psaB
40007-40606	40306	0.00565	11	psaB
40207-40806	40506	0.00452	9	psaB
40407-41006	40706	0.00423	9	psaB
40607-41206	40906	0.00429	8	psaB
40807-41406	41106	0.0047	9	psaB
41007-41606	41306	0.00464	10	psaA
41207-41806	41506	0.0025	6	psaA
41407-42006	41706	0.00512	11	psaA
41607-42206	41906	0.00595	13	psaA
41807-42406	42106	0.00726	15	psaA
42007-42606	42306	0.00548	12	psaA
42207-42806	42506	0.00423	9	psaA
42407-43006	42706	0.00417	10	psaA
42607-43206	42906	0.00292	7	psaA
42807-43406	43106	0.00333	8	psaA
43007-43609	43306	0.005	12	psaA
43207-43819	43506	0.01274	27	psaA
43407-44051	43709	0.01792	38	psaA-ycf3(exon3)
43610-44267	43949	0.01893	39	psaA-ycf3(exon3)
43820-44480	44167	0.01327	29	ycf3(exon3)
44052-44693	44367	0.0097	21	ycf3(exon3)-ycf3(exon2)
44268-44896	44581	0.00732	16	ycf3(exon3)-ycf3(exon2)
44481-45107	44796	0.00845	18	ycf3(exon3)-ycf3(exon2)
44694-45307	45000	0.00601	13	ycf3(exon3)-ycf3(exon2)
44897-45512	45207	0.00696	16	ycf3(exon2)
45108-45712	45412	0.00542	13	ycf3(exon2)-ycf3(exon1)
45308-45912	45612	0.00625	15	ycf3(exon2)-ycf3(exon1)
45513-46117	45812	0.01006	21	ycf3(exon2)-ycf3(exon1)
45713-46341	46017	0.01304	27	ycf3(exon2)-ycf3(exon1)
45913-46551	46219	0.01929	42	ycf3(exon1)-trnS
46118-46779	46450	0.01804	41	ycf3(exon1)-trnS
46342-47003	46671	0.02274	49	ycf3(exon1)-trnS
46552-47203	46881	0.01774	37	ycf3(exon1)-trnS
46780-47432	47103	0.02077	44	trnS
47004-47647	47303	0.01518	35	trnS-rps4
47204-47847	47532	0.0131	30	rps4
47433-48047	47747	0.00661	15	rps4
47648-48279	47947	0.00637	13	rps4
47848-48519	48162	0.01768	29	rps4-trnT
48048-48779	48414	0.02292	41	rps4-trnT
48280-48986	48626	0.02804	51	trnT-trnL-exon1
48520-49199	48879	0.02083	43	trnT-trnL-exon1
48780-49415	49092	0.02113	44	trnT-trnL-exon1
48987-49623	49312	0.01333	29	trnT-trnL-exon1
49200-49870	49518	0.0147	31	trnL-exon1-trnL-exon2
49416-50088	49723	0.01077	22	trnL-exon1-trnL-exon2
49624-50320	49988	0.015	31	trnL-exon1-trnL-exon2
49871-50524	50203	0.01315	29	trnL-exon2-trnF
50089-50728	50424	0.01315	29	trnL-exon2-trnF
50321-51165	50628	0.02024	40	trnF-ndhJ
50525-51381	50876	0.01774	34	trnF-ndhJ
50729-51581	51281	0.01619	31	ndhJ
51166-51787	51481	0.00488	11	ndhJ
51382-51998	51681	0.01018	21	ndhJ
51582-52198	51898	0.01018	21	ndhK
51788-52398	52098	0.00976	20	ndhK
51999-52598	52298	0.00333	8	ndhK
52199-52798	52498	0.00208	5	ndhK
52399-53004	52698	0.0056	12	ndhC
52599-53231	52898	0.01101	23	ndhC
52799-53470	53116	0.0175	36	ndhC-trnV(exon2)
53005-53672	53363	0.01952	40	ndhC-trnV(exon2)
53232-53895	53570	0.0219	43	ndhC-trnV(exon2)
53471-54106	53788	0.01625	32	ndhC-trnV(exon2)
53673-54306	54006	0.01161	22	trnV(exon2)
53896-54507	54206	0.00506	11	trnV(exon2)-trnV(exon1)
54107-54707	54407	0.00595	12	trnV(exon2)-trnV(exon1)
54307-54929	54607	0.00964	20	trnV(exon2)-trnV(exon1)
54508-55183	54829	0.01488	29	trnV(exon1)-trnM
54708-55383	55044	0.01595	32	trnM-atpE
54930-55583	55283	0.0122	25	atpE
55184-55783	55483	0.00613	14	atpE
55384-55983	55683	0.00458	11	atpB
55584-56183	55883	0.00554	12	atpB
55784-56383	56083	0.00643	13	atpB
55984-56583	56283	0.00649	12	atpB
56184-56783	56483	0.00726	14	atpB
56384-56983	56683	0.0081	16	atpB
56584-57183	56883	0.01149	23	atpB
56784-57397	57083	0.01161	23	atpB-rbcL
56984-57618	57297	0.01226	25	atpB-rbcL
57184-57818	57503	0.0103	21	atpB-rbcL
57398-58018	57718	0.00952	18	atpB-rbcL
57619-58218	57918	0.00833	14	rbcL
57819-58418	58118	0.0069	11	rbcL
58019-58618	58318	0.00548	9	rbcL
58219-58818	58518	0.00387	7	rbcL
58419-59018	58718	0.00381	8	rbcL
58619-59218	58918	0.00405	9	rbcL
58819-59418	59118	0.00571	13	rbcL
59019-59653	59318	0.00994	22	rbcL-accD
59219-59910	59553	0.01411	30	rbcL-accD
59419-60117	59801	0.01768	35	rbcL-accD
59654-60317	60017	0.01786	35	accD
59911-60517	60217	0.01464	30	accD
60118-60729	60417	0.01095	24	accD
60318-60929	60629	0.00786	17	accD
60518-61129	60829	0.00732	15	accD
60730-61329	61029	0.00708	14	accD
60930-61529	61229	0.0075	14	accD
61130-61785	61429	0.01631	29	accD
61330-61987	61644	0.01774	31	accD-psaI
61530-62380	61885	0.02244	42	accD-psaI
61786-62588	62097	0.01411	27	psaI-ycf4
61988-62788	62488	0.01482	29	ycf4
62381-62988	62688	0.00952	18	ycf4
62589-63755	62888	0.01173	24	ycf4
62789-63955	63088	0.01161	26	ycf4-cemA
62989-64155	63855	0.01089	25	cemA
63756-64355	64055	0.00792	19	cemA
63956-64563	64255	0.00869	20	cemA
64156-64765	64455	0.00988	21	cemA-petA
64356-64965	64665	0.00946	20	cemA-petA
64564-65165	64865	0.00845	16	petA
64766-65365	65065	0.00887	17	petA
64966-65565	65265	0.01054	21	petA
65166-65801	65465	0.0147	32	petA
65366-66004	65671	0.01464	33	petA-psbJ
65566-66227	65904	0.01798	41	petA-psbJ
65802-66447	66105	0.01857	42	petA-psbJ
66005-66740	66337	0.01917	43	petA-psbJ
66228-66940	66640	0.01417	31	petA-psbJ
66448-67140	66840	0.00714	16	psbJ
66741-67340	67040	0.00375	9	psbL
66941-67540	67240	0.00387	8	psbF
67141-67740	67440	0.00518	10	psbE
67341-67963	67640	0.01333	27	psbE-petL
67541-68189	67847	0.02107	45	psbE-petL
67741-68422	68069	0.02792	60	psbE-petL
67964-68625	68309	0.02649	58	psbE-petL
68190-68854	68524	0.02196	47	psbE-petL
68423-69062	68754	0.01732	37	psbE-petL
68626-69271	68954	0.01601	32	petL-petG
68855-69504	69163	0.01833	35	petG-trnW
69063-69704	69376	0.01649	29	trnW-trnP
69272-69919	69604	0.01917	34	trnP
69505-70126	69819	0.0131	24	trnP-psaJ
69705-70348	70026	0.01649	31	trnP-psaJ
69927-70599	70226	0.01464	28	psaJ-rpl33
70127-70799	70492	0.01631	32	psaJ-rpl33
70371-71028	70699	0.01363	29	psaJ-rpl33
70600-71246	70899	0.01292	26	rpl33
70800-71461	71146	0.01238	24	rps18
71029-71699	71346	0.01649	31	rps18
71247-71906	71563	0.01179	24	rps18-rpl20
71462-72106	71806	0.01065	22	rpl20
71700-72306	72006	0.00583	12	rpl20
71907-72506	72206	0.00619	12	rpl20-rps12(exon1)/rps12-exon1
72107-72712	72406	0.00923	17	rpl20-rps12(exon1)/rps12-exon1
72307-72940	72607	0.01125	20	rpl20-rps12(exon1)/rps12-exon1
72507-73140	72822	0.01327	25	rpl20-rps12(exon1)/rps12-exon1
72713-73341	73040	0.0119	24	rps12(exon1)/rps12-exon1-clpP1(exon3)
72941-73546	73241	0.00911	20	clpP1(exon3)
73141-73747	73441	0.00875	18	clpP1(exon3)-clpP1(exon2)
73342-73958	73647	0.01077	22	clpP1(exon3)-clpP1(exon2)
73547-74169	73857	0.01333	24	clpP1(exon3)-clpP1(exon2)
73748-74369	74066	0.01048	19	clpP1(exon3)-clpP1(exon2)
73959-74594	74269	0.0097	18	clpP1(exon2)
74170-74839	74470	0.0119	25	clpP1(exon2)-clpP1(exon1)
74370-75060	74739	0.01929	38	clpP1(exon2)-clpP1(exon1)
74595-75260	74960	0.02018	38	clpP1(exon2)-clpP1(exon1)
74840-75464	75160	0.0144	27	clpP1(exon2)-clpP1(exon1)
75061-75674	75360	0.01024	21	clpP1(exon1)
75261-75885	75574	0.00899	19	clpP1(exon1)-psbB
75465-76085	75785	0.01024	22	clpP1(exon1)-psbB
75675-76285	75985	0.00744	16	psbB
75886-76485	76185	0.00446	10	psbB
76086-76685	76385	0.00292	7	psbB
76286-76885	76585	0.00292	7	psbB
76486-77085	76785	0.00458	11	psbB
76686-77285	76985	0.00631	14	psbB
76886-77486	77185	0.01042	22	psbB
77086-77690	77385	0.01071	22	psbB
77286-77890	77590	0.01012	21	psbB-psbT
77487-78090	77790	0.00756	16	psbN
77691-78290	77990	0.00768	17	psbN-psbH
77891-78491	78190	0.00696	16	psbH
78091-78703	78390	0.00929	20	petB-exon1-petB-exon2
78291-78923	78593	0.00935	19	petB-exon1-petB-exon2
78492-79123	78803	0.01244	23	petB-exon1-petB-exon2
78704-79324	79023	0.00905	16	petB-exon1-petB-exon2
78924-79524	79224	0.00774	14	petB-exon2
79124-79724	79424	0.00464	10	petB-exon2
79325-79929	79624	0.00464	10	petB-exon2
79525-80135	79824	0.00589	13	petB-exon2
79725-80346	80029	0.01149	25	petB-exon2-petD-exon1
79930-80551	80242	0.01393	30	petD-exon1-petD-exon2
80136-80765	80451	0.02143	46	petD-exon1-petD-exon2
80347-80965	80664	0.01417	30	petD-exon1-petD-exon2
80552-81165	80865	0.01482	31	petD-exon2
80766-81365	81065	0.00875	17	petD-exon2
80966-81593	81265	0.01726	33	petD-exon2
81166-81793	81493	0.01494	30	petD-exon2-rpoA
81366-81993	81693	0.01381	28	rpoA
81594-82193	81893	0.00851	19	rpoA
81794-82393	82093	0.00964	21	rpoA
81994-82593	82293	0.01089	24	rpoA
82194-82799	82493	0.01024	22	rpoA
82394-82999	82699	0.00833	17	rps11
82594-83205	82899	0.00929	15	rps11
82800-83405	83103	0.01458	26	rps11-rpl36
83000-83610	83305	0.01619	31	rpl36-rps8
83206-83810	83510	0.01536	34	rps8
83406-84031	83710	0.01815	37	rps8
83611-84231	83910	0.01821	36	rps8-rpl14
83811-84431	84131	0.01643	31	rpl14
84032-84653	84331	0.01536	27	rpl14
84232-84853	84534	0.01321	23	rpl14-rpl16(exon2)
84432-85053	84753	0.01339	23	rpl16(exon2)
84654-85353	84953	0.01077	24	rpl16(exon2)
84854-85558	85240	0.01494	32	rpl16(exon2)-rpl16(exon1)
85054-85774	85453	0.01756	38	rpl16(exon2)-rpl16(exon1)
85354-85975	85667	0.01524	32	rpl16(exon2)-rpl16(exon1)
85559-86222	85875	0.01601	35	rpl16(exon2)-rpl16(exon1)
85775-86431	86093	0.01685	34	rpl16(exon1)-rps3
85976-86631	86331	0.01518	30	rps3
86223-86831	86531	0.01488	29	rps3
86432-87037	86731	0.01464	31	rps3
86632-87237	86931	0.01625	36	rps3/rpl22
86832-87437	87137	0.01494	34	rpl22
87038-87637	87337	0.01256	29	rpl22
87238-87841	87537	0.00923	21	rps19
87438-88041	87741	0.00631	14	rps19-rpl2(exon2)
87638-88241	87941	0.00333	8	rpl2(exon2)
87842-88441	88141	0.00321	7	rpl2(exon2)
88042-88641	88341	0.00238	5	rpl2(exon2)-rpl2(exon1)
88242-88841	88541	0.00196	4	rpl2(exon2)-rpl2(exon1)
88442-89041	88741	0.00083	2	rpl2(exon2)-rpl2(exon1)
88642-89241	88941	0.00292	4	rpl2(exon1)
88842-89441	89141	0.00292	4	rpl2(exon1)
89042-89641	89341	0.00381	5	rpl23
89242-89841	89541	0.00173	3	rpl23-trnM
89442-90041	89741	0.00298	6	trnM
89642-90241	89941	0.00292	7	ycf2
89842-90441	90141	0.00292	7	ycf2
90042-90641	90341	0.0025	6	ycf2
90242-90841	90541	0.0025	6	ycf2
90442-91041	90741	0.0025	6	ycf2
90642-91241	90941	0.00208	5	ycf2
90842-91441	91141	0.00208	5	ycf2
91042-91641	91341	0.00167	4	ycf2
91242-91841	91541	0.00321	7	ycf2
91442-92041	91741	0.00506	9	ycf2
91642-92253	91941	0.00631	12	ycf2
91842-92453	92153	0.00476	9	ycf2
92042-92653	92353	0.00333	8	ycf2
92254-92853	92553	0.00208	5	ycf2
92454-93053	92753	0.00208	5	ycf2
92654-93253	92953	0.00083	2	ycf2
92854-93453	93153	0.00042	1	ycf2
93054-93653	93353	0.00083	2	ycf2
93254-93853	93553	0.00256	5	ycf2
93454-94053	93753	0.00256	5	ycf2
93654-94253	93953	0.00369	7	ycf2
93854-94453	94153	0.00238	5	ycf2
94054-94653	94353	0.0028	6	ycf2
94254-94853	94553	0.00125	3	ycf2
94454-95053	94753	0.00208	5	ycf2
94654-95253	94953	0.00208	5	ycf2
94854-95453	95153	0.00208	5	ycf2
95054-95653	95353	0.00208	5	ycf2
95254-95853	95553	0.0025	6	ycf2
95454-96053	95753	0.00333	8	ycf2
95654-96253	95953	0.0025	6	ycf2
95854-96453	96153	0.00208	5	ycf2
96054-96653	96353	0.00125	3	ycf2
96254-96861	96553	0.00446	10	ycf2
96454-97061	96753	0.00571	13	ycf2-Ycf15
96654-97261	96961	0.00696	16	Ycf15
96862-97461	97161	0.00708	17	Ycf15-trnL
97062-97671	97361	0.00542	13	Ycf15-trnL
97262-97885	97561	0.00571	13	trnL-ndhB(exon2)
97462-98085	97785	0.00238	5	trnL-ndhB(exon2)
97672-98285	97985	0.0028	6	trnL-ndhB(exon2)
97886-98485	98185	0.00083	2	ndhB(exon2)
98086-98685	98385	0.00042	1	ndhB(exon2)
98286-98885	98585	0	0	ndhB(exon2)
98486-99085	98785	0	0	ndhB(exon2)
98686-99285	98985	0	0	ndhB(exon2)-ndhB(exon1)
98886-99485	99185	0.00042	1	ndhB(exon2)-ndhB(exon1)
99086-99685	99385	0.00167	4	ndhB(exon2)-ndhB(exon1)
99286-99885	99585	0.00167	4	ndhB(exon1)
99486-100085	99785	0.00125	3	ndhB(exon1)
99686-100285	99985	0.00042	1	ndhB(exon1)
99886-100486	100185	0.00125	3	ndhB(exon1)
100086-100686	100386	0.00292	7	ndhB(exon1)-rps7
100286-100886	100586	0.00292	7	ndhB(exon1)-rps7
100487-101086	100786	0.00208	5	rps7
100687-101286	100986	0.00113	2	rps7
100887-101486	101186	0.00155	3	rps7-rps12(exon3)
101087-101687	101386	0.00196	4	rps12(exon3)-rps12(exon2)
101287-101887	101586	0.00125	3	rps12(exon3)-rps12(exon2)
101487-102087	101787	0.00083	2	rps12(exon3)-rps12(exon2)
101688-102316	101987	0.00179	3	rps12(exon2)
101888-102516	102187	0.00304	6	rps12(exon2)-trnV
102088-102731	102416	0.00304	6	rps12(exon2)-trnV
102317-102931	102631	0.00208	5	rps12(exon2)-trnV
102517-103149	102831	0.00173	3	rps12(exon2)-trnV
102732-103387	103049	0.0031	5	rps12(exon2)-trnV
102932-103587	103249	0.00435	8	rps12(exon2)-trnV
103150-103787	103487	0.00595	13	rps12(exon2)-trnV
103388-103987	103687	0.00542	13	rps12(exon2)-trnV
103588-104196	103887	0.00613	13	rps12(exon2)-trnV
103788-104396	104096	0.00405	8	trnV-rrn16S
103988-104596	104296	0.0028	5	rrn16S
104197-104796	104496	0.00143	2	rrn16S
104397-104996	104696	0.00101	1	rrn16S
104597-105196	104896	0.00101	1	rrn16S
104797-105396	105096	0	0	rrn16S
104997-105596	105296	0	0	rrn16S
105197-105796	105496	0.00042	1	rrn16S
105397-105996	105696	0.00083	2	rrn16S
105597-106196	105896	0.00125	3	rrn16S-trnI-exon1
105797-106396	106096	0.00173	3	trnI-exon1-trnI-exon2
105997-106596	106296	0.00214	4	trnI-exon1-trnI-exon2
106197-106796	106496	0.00256	5	trnI-exon1-trnI-exon2
106397-106996	106696	0.0025	6	trnI-exon1-trnI-exon2
106597-107196	106896	0.00208	5	trnI-exon2-trnA-exon1
106797-107397	107096	0.00167	4	trnA-exon1-trnA-exon2
106997-107597	107297	0.00125	3	trnA-exon1-trnA-exon2
107197-107797	107497	0.00167	4	trnA-exon1-trnA-exon2
107398-107997	107697	0.0025	6	trnA-exon1-trnA-exon2
107598-108197	107897	0.00208	5	trnA-exon2-rrn23S
107798-108397	108097	0.00167	4	rrn23S
107998-108597	108297	0.00042	1	rrn23S
108198-108797	108497	0.00042	1	rrn23S
108398-108997	108697	0.00089	1	rrn23S
108598-109197	108897	0.00089	1	rrn23S
108798-109397	109097	0.00089	1	rrn23S
108998-109597	109297	0.00042	1	rrn23S
109198-109797	109497	0.00042	1	rrn23S
109398-109997	109697	0.00042	1	rrn23S
109598-110197	109897	0.00155	2	rrn23S
109798-110397	110097	0.00155	2	rrn23S
109998-110597	110297	0.00155	2	rrn23S
110198-110797	110497	0.00083	2	rrn23S
110398-110997	110697	0.00167	4	rrn23S
110598-111204	110897	0.00208	5	rrn4.5
110798-111408	111104	0.00411	9	rrn4.5-rrn5S
110998-111624	111304	0.00452	10	rrn5S
111205-111824	111508	0.00452	10	rrn5S-trnR
111409-112024	111724	0.0025	6	trnR-trnN
111625-112227	111924	0.00208	5	trnR-trnN
111825-112427	112126	0.0053	12	trnR-trnN
112025-112627	112327	0.0053	12	trnN
112228-112827	112527	0.00536	11	trnN-ycf1
112428-113027	112727	0.00214	4	ycf1
112628-113227	112927	0.00256	5	ycf1
112828-113427	113127	0.0028	6	ycf1
113028-113651	113327	0.00786	17	ycf1
113228-113851	113527	0.01369	31	ycf1
113428-114051	113751	0.01679	38	ndhF
113652-114251	113951	0.0172	39	ndhF
113852-114451	114151	0.02304	46	ndhF
114052-114651	114351	0.02036	40	ndhF
114252-114851	114551	0.01786	34	ndhF
114452-115051	114751	0.00952	18	ndhF
114652-115251	114951	0.01286	26	ndhF
114852-115451	115151	0.0103	21	ndhF
115052-115651	115351	0.00911	20	ndhF
115252-115851	115551	0.00881	20	ndhF
115452-116085	115751	0.01911	42	ndhF
115652-116299	115959	0.02333	49	ndhF-rpl32
115852-116559	116191	0.02911	61	ndhF-rpl32
116086-116810	116424	0.02792	55	ndhF-rpl32
116300-117010	116672	0.02595	52	ndhF-rpl32
116560-117221	116910	0.0256	51	rpl32
116811-117454	117120	0.03006	61	rpl32-trnL
117011-117657	117346	0.02982	60	rpl32-trnL
117222-117857	117554	0.02464	48	trnL
117455-118060	117757	0.01738	32	ccsA
117658-118266	117960	0.01518	29	ccsA
117858-118466	118160	0.0175	32	ccsA
118061-118671	118366	0.01702	33	ccsA
118267-118907	118566	0.02804	53	ccsA
118467-119107	118773	0.02256	44	ccsA-ndhD
118672-119307	119007	0.01744	34	ndhD
118908-119507	119207	0.00494	10	ndhD
119108-119707	119407	0.00714	14	ndhD
119308-119907	119607	0.00851	18	ndhD
119508-120107	119807	0.01143	25	ndhD
119708-120307	120007	0.01179	26	ndhD
119908-120516	120207	0.01435	28	ndhD
120108-120718	120407	0.01196	22	ndhD
120308-120921	120618	0.01149	22	psaC
120517-121155	120818	0.01131	23	psaC-ndhE
120719-121355	121055	0.01101	23	psaC-ndhE
120922-121660	121255	0.00976	20	ndhE
121156-121860	121455	0.00696	16	ndhE-ndhG
121356-122060	121760	0.01042	25	ndhG
121661-122264	121960	0.01536	34	ndhG
121861-122464	122162	0.0172	37	ndhG-ndhI
122061-122664	122364	0.01304	27	ndhG-ndhI
122265-122864	122564	0.00923	20	ndhI
122465-123067	122764	0.01077	24	ndhI
122665-123267	122967	0.01458	32	ndhI-ndhA(exon2)
122865-123467	123167	0.01429	32	ndhA(exon2)
123068-123667	123367	0.01369	31	ndhA(exon2)
123268-123874	123567	0.01857	37	ndhA(exon2)-ndhA(exon1)
123468-124077	123768	0.02155	43	ndhA(exon2)-ndhA(exon1)
123669-124288	123975	0.02131	42	ndhA(exon2)-ndhA(exon1)
123875-124503	124178	0.0156	33	ndhA(exon2)-ndhA(exon1)
124078-124718	124402	0.01631	32	ndhA(exon2)-ndhA(exon1)
124289-124918	124618	0.01375	27	ndhA(exon2)-ndhA(exon1)
124504-125118	124818	0.01244	26	ndhA(exon1)
124719-125333	125018	0.01036	23	ndhA(exon1)
124919-125533	125233	0.01286	29	ndhH
125119-125733	125433	0.0122	26	ndhH
125334-125933	125633	0.00976	22	ndhH
125534-126133	125833	0.00732	15	ndhH
125734-126333	126033	0.00631	14	ndhH
125934-126533	126233	0.00702	15	ndhH
126134-126733	126433	0.00696	16	ndhH-rps15
126334-126947	126633	0.01173	24	rps15
126534-127158	126838	0.01196	24	rps15-ycf1
126734-127358	127058	0.01887	38	ycf1
126948-127564	127258	0.02101	42	ycf1
127159-127764	127464	0.02327	45	ycf1
127359-127988	127664	0.0247	47	ycf1
127565-128188	127882	0.02149	42	ycf1
127765-128388	128088	0.02155	45	ycf1
127989-128588	128288	0.02179	43	ycf1
128189-128788	128488	0.02506	52	ycf1
128389-128988	128688	0.02464	50	ycf1
128589-129188	128888	0.02554	51	ycf1
128789-129394	129088	0.0269	50	ycf1
128989-129603	129294	0.03137	58	ycf1
129189-129821	129503	0.02524	51	ycf1
129395-130021	129721	0.02185	43	ycf1
129604-130221	129921	0.01583	32	ycf1
129822-130421	130121	0.01667	34	ycf1
130022-130621	130321	0.01929	41	ycf1
130222-130821	130521	0.02167	46	ycf1
130422-131027	130721	0.02619	50	ycf1
130622-131233	130921	0.02565	51	ycf1
130822-131433	131133	0.02435	49	ycf1
131028-131633	131333	0.02083	45	ycf1
131234-131887	131533	0.01815	37	ycf1
131434-132087	131787	0.01482	29	ycf1
131634-132287	131987	0.00839	16	ycf1
131888-132487	132187	0.0028	6	ycf1
132088-132687	132387	0.00256	5	ycf1
132288-132887	132587	0.00214	4	ycf1
132488-133087	132787	0.00536	11	ycf1-trnN
132688-133288	132987	0.0053	12	ycf1-trnN
132888-133490	133188	0.0053	12	trnN-trnR
133088-133690	133390	0.0025	6	trnN-trnR
133289-133906	133590	0.0025	6	trnN-trnR
133491-134110	133790	0.00321	7	trnR-rrn5S
133691-134317	134010	0.00321	7	rrn5S
133907-134517	134210	0.00238	5	rrn5S-rrn4.5
134111-134717	134417	0.00208	5	rrn4.5
134318-134917	134617	0.00167	4	rrn23S
134518-135117	134817	0.00125	3	rrn23S
134718-135317	135017	0.00155	2	rrn23S
134918-135517	135217	0.00155	2	rrn23S
135118-135717	135417	0.00155	2	rrn23S
135318-135917	135617	0.00042	1	rrn23S
135518-136117	135817	0.00042	1	rrn23S
135718-136317	136017	0.00042	1	rrn23S
135918-136517	136217	0.00089	1	rrn23S
136118-136717	136417	0.00089	1	rrn23S
136318-136917	136617	0.00089	1	rrn23S
136518-137117	136817	0.00042	1	rrn23S
136718-137317	137017	0.00042	1	rrn23S
136918-137517	137217	0.00167	4	rrn23S
137118-137717	137417	0.00208	5	rrn23S-trnA(exon2)
137318-137917	137617	0.0025	6	trnA(exon2)-trnA(exon1)
137518-138118	137817	0.00167	4	trnA(exon2)-trnA(exon1)
137718-138318	138017	0.00125	3	trnA(exon2)-trnA(exon1)
137918-138518	138218	0.00167	4	trnA(exon2)-trnA(exon1)
138119-138718	138418	0.00208	5	trnA(exon1)
138319-138918	138618	0.0025	6	trnI(exon2)-trnI(exon1)
138519-139118	138818	0.00256	5	trnI(exon2)-trnI(exon1)
138719-139318	139018	0.00173	3	trnI(exon2)-trnI(exon1)
138919-139518	139218	0.00173	3	trnI(exon2)-trnI(exon1)
139119-139718	139418	0.00125	3	trnI(exon1)-rrn16S
139319-139918	139618	0.00125	3	rrn16S
139519-140118	139818	0.00042	1	rrn16S
139719-140318	140018	0	0	rrn16S
139919-140518	140218	0	0	rrn16S
140119-140718	140418	0.00101	1	rrn16S
140319-140918	140618	0.00101	1	rrn16S
140519-141118	140818	0.00143	2	rrn16S
140719-141327	141018	0.0028	5	rrn16S
140919-141527	141218	0.00405	8	rrn16S-trnV
141119-141727	141427	0.00571	12	trnV-rps12-exon2
141328-141927	141627	0.00542	13	trnV-rps12-exon2
141528-142164	141827	0.00554	12	trnV-rps12-exon2
141728-142382	142064	0.00435	8	trnV-rps12-exon2
141928-142582	142264	0.00268	4	trnV-rps12-exon2
142165-142782	142482	0.00173	3	trnV-rps12-exon2
142383-142997	142682	0.00208	5	trnV-rps12-exon2
142583-143219	142897	0.00304	6	trnV-rps12-exon2
142783-143419	143119	0.00304	6	trnV-rps12-exon2
142998-143619	143319	0.00179	3	rps12-exon2
143220-143820	143519	0.00083	2	rps12-exon2
143420-144020	143720	0.00125	3	rps12-exon2-rps12-exon3
143620-144220	143920	0.00196	4	rps12-exon2-rps12-exon3
143821-144420	144120	0.00155	3	rps12-exon3-rps7
144021-144620	144320	0.00113	2	rps7
144221-144820	144520	0.00167	4	rps7
144421-145021	144720	0.00292	7	rps7-ndhB-exon1
144621-145221	144920	0.00292	7	rps7-ndhB-exon1
144821-145421	145121	0.00167	4	ndhB-exon1
145022-145621	145321	0.00042	1	ndhB-exon1
145222-145821	145521	0.00083	2	ndhB-exon1
145422-146021	145721	0.00167	4	ndhB-exon1
145622-146221	145921	0.00167	4	ndhB-exon1-ndhB-exon2
145822-146421	146121	0.00083	2	ndhB-exon1-ndhB-exon2
146022-146621	146321	0	0	ndhB-exon1-ndhB-exon2
146222-146821	146521	0	0	ndhB-exon2
146422-147021	146721	0	0	ndhB-exon2
146622-147221	146921	0.00042	1	ndhB-exon2
146822-147421	147121	0.00083	2	ndhB-exon2
147022-147635	147321	0.0028	6	ndhB-exon2-trnL
147222-147845	147521	0.00238	5	ndhB-exon2-trnL
147422-148045	147745	0.0053	12	ndhB-exon2-trnL
147636-148245	147945	0.00542	13	trnL-Ycf15
147846-148445	148145	0.00667	16	trnL-Ycf15
148046-148653	148345	0.00696	16	Ycf15
148246-148853	148553	0.00571	13	Ycf15-ycf2
148446-149053	148753	0.00488	11	ycf2
148654-149253	148953	0.00167	4	ycf2
148854-149453	149153	0.00208	5	ycf2
149054-149653	149353	0.0025	6	ycf2
149254-149853	149553	0.00333	8	ycf2
149454-150053	149753	0.0025	6	ycf2
149654-150253	149953	0.00208	5	ycf2
149854-150453	150153	0.00208	5	ycf2
150054-150653	150353	0.00208	5	ycf2
150254-150853	150553	0.00208	5	ycf2
150454-151053	150753	0.00125	3	ycf2
150654-151253	150953	0.0028	6	ycf2
150854-151453	151153	0.00238	5	ycf2
151054-151653	151353	0.00369	7	ycf2
151254-151853	151553	0.00214	4	ycf2
151454-152053	151753	0.00256	5	ycf2
151654-152253	151953	0.00083	2	ycf2
151854-152453	152153	0.00083	2	ycf2
152054-152653	152353	0.00042	1	ycf2
152254-152853	152553	0.00167	4	ycf2
152454-153053	152753	0.00208	5	ycf2
152654-153253	152953	0.00375	9	ycf2
152854-153465	153153	0.00476	9	ycf2
153054-153665	153365	0.00631	12	ycf2
153254-153865	153565	0.00506	9	ycf2
153466-154065	153765	0.00363	8	ycf2
153666-154265	153965	0.00167	4	ycf2
153866-154465	154165	0.00208	5	ycf2
154066-154665	154365	0.00208	5	ycf2
154266-154865	154565	0.0025	6	ycf2
154466-155065	154765	0.0025	6	ycf2
154666-155265	154965	0.0025	6	ycf2
154866-155465	155165	0.00292	7	ycf2
155066-155665	155365	0.00292	7	ycf2
155266-155865	155565	0.00298	6	trnM
155466-156065	155765	0.00173	3	trnM-rpl23
155666-156265	155965	0.0022	3	rpl23
155866-156465	156165	0.00292	4	rpl2-exon1
156066-156665	156365	0.00292	4	rpl2-exon1
156266-156865	156565	0.00244	4	rpl2-exon1-rpl2-exon2
156466-157065	156765	0.00196	4	rpl2-exon1-rpl2-exon2
156666-157265	156965	0.00238	5	rpl2-exon1-rpl2-exon2
156866-157465	157165	0.0028	6	rpl2-exon2
157066-157669	157365	0.00292	7	rpl2-exon2
157266-157675	157468	0.00369	6	rpl2-exon2
