# Supplementary material for: Primula xideensis (Primulaceae), a New Species from Sichuan, China, Based on Morphological and Molecular Evidence
Source: Plants (Basel). 2026 Jun 12;15(12):1829. doi: 10.3390/plants15121829 (PMC13306999; doi:10.3390/plants15121829)
Supplement: Supplementary file 1 [file plants-15-01829-s001.zip › Supplementary Material/Table S2.xlsx]

## Sheet: Sheet2
Table S2 RSCU values of 8 Primula chloroplast genomes
Species
Primula farinosa				Primula fistulosa		Primula flava		Primula gemmifera		Primula pulchella		Primula pumilio		Primula stenocalyx		Primula xideensis
amino acid	stop codon	count	RSCU value	count	RSCU value	count	RSCU value	count	RSCU value	count	RSCU value	count	RSCU value	count	RSCU value	count	RSCU value
Trp	TGG	375	1	381	1	380	1	375	1	372	1	371	1	379	1	360	1
Gly	GGT	480	1.36	485	1.36	483	1.36	486	1.37	473	1.36	480	1.37	487	1.36	464	1.36
Arg	AGG	113	0.56	114	0.56	110	0.53	113	0.56	108	0.54	110	0.55	111	0.54	109	0.55
Arg	CGA	281	1.39	289	1.41	289	1.4	281	1.39	275	1.38	288	1.43	286	1.4	279	1.4
Cys	TGT	159	1.48	168	1.51	166	1.5	159	1.51	160	1.5	161	1.5	165	1.51	154	1.5
Gly	GGG	219	0.62	220	0.62	222	0.63	222	0.63	215	0.62	227	0.65	218	0.61	218	0.64
Arg	AGA	363	1.79	365	1.78	367	1.78	362	1.78	357	1.78	355	1.76	367	1.79	354	1.77
Arg	CGC	78	0.38	82	0.4	84	0.41	83	0.41	77	0.39	77	0.38	80	0.39	76	0.38
Cys	TGC	56	0.52	54	0.49	55	0.5	51	0.49	54	0.5	54	0.5	54	0.49	52	0.5
Gly	GGA	546	1.55	549	1.54	548	1.54	542	1.53	544	1.56	540	1.54	555	1.55	524	1.54
Ser	AGC	94	0.37	94	0.37	93	0.36	88	0.35	91	0.36	89	0.35	91	0.36	93	0.38
Arg	CGG	95	0.47	99	0.48	102	0.49	97	0.48	101	0.51	97	0.48	99	0.48	97	0.49
Tyr	TAC	138	0.36	135	0.34	139	0.35	136	0.35	130	0.34	136	0.35	139	0.35	133	0.36
Gly	GGC	164	0.47	169	0.48	167	0.47	167	0.47	162	0.46	159	0.45	170	0.48	158	0.46
Ser	AGT	326	1.28	333	1.3	333	1.3	329	1.3	331	1.31	331	1.3	331	1.29	314	1.28
Arg	CGT	286	1.41	283	1.38	288	1.39	281	1.39	282	1.41	280	1.39	286	1.4	284	1.42
Tyr	TAT	637	1.64	652	1.66	651	1.65	643	1.65	643	1.66	635	1.65	650	1.65	607	1.64
Asp	GAT	663	1.59	676	1.58	678	1.59	675	1.59	662	1.6	669	1.6	676	1.59	643	1.59
Lys	AAG	242	0.43	245	0.44	251	0.45	239	0.43	245	0.45	243	0.44	243	0.43	234	0.43
Gin	CAA	569	1.52	579	1.53	573	1.52	573	1.53	572	1.55	567	1.53	577	1.52	555	1.52
Ser	TCT	444	1.74	446	1.74	447	1.74	443	1.75	437	1.73	446	1.75	450	1.76	424	1.73
Asp	GAC	171	0.41	178	0.42	173	0.41	172	0.41	168	0.4	168	0.4	173	0.41	165	0.41
Lys	AAA	872	1.57	879	1.56	875	1.55	870	1.57	849	1.55	850	1.56	884	1.57	848	1.57
Gin	CAG	181	0.48	177	0.47	179	0.48	174	0.47	167	0.45	175	0.47	180	0.48	173	0.48
Ser	TCG	132	0.52	136	0.53	133	0.52	140	0.55	130	0.51	135	0.53	134	0.52	123	0.5
Glu	GAA	875	1.54	875	1.54	885	1.54	876	1.54	872	1.54	871	1.54	882	1.53	863	1.54
Asn	AAC	213	0.42	212	0.42	217	0.42	212	0.42	216	0.43	220	0.43	223	0.43	209	0.43
His	CAT	385	1.58	393	1.57	389	1.57	391	1.58	391	1.59	389	1.58	393	1.59	378	1.57
Ser	TCA	290	1.14	284	1.11	294	1.15	284	1.12	291	1.15	288	1.13	291	1.14	282	1.15
Glu	GAG	265	0.46	264	0.46	264	0.46	262	0.46	258	0.46	259	0.46	270	0.47	256	0.46
Asn	AAT	804	1.58	808	1.58	809	1.58	808	1.58	800	1.57	803	1.57	815	1.57	770	1.57
His	CAC	103	0.42	108	0.43	107	0.43	104	0.42	100	0.41	102	0.42	102	0.41	103	0.43
Ser	TCC	243	0.95	245	0.96	239	0.93	238	0.94	239	0.94	237	0.93	238	0.93	236	0.96
Ala	GCA	322	1.13	332	1.13	327	1.12	321	1.13	323	1.14	318	1.12	332	1.14	312	1.13
Thr	ACC	168	0.65	161	0.62	167	0.64	162	0.63	157	0.62	159	0.62	164	0.63	166	0.67
Pro	CCT	328	1.58	332	1.57	335	1.59	333	1.59	331	1.6	330	1.59	339	1.61	313	1.55
Phe	TTT	791	1.38	804	1.38	801	1.38	801	1.39	783	1.38	799	1.38	806	1.38	742	1.36
Ala	GCC	163	0.57	173	0.59	172	0.59	168	0.59	169	0.59	164	0.58	165	0.57	161	0.58
Thr	ACA	308	1.19	317	1.21	315	1.2	308	1.19	305	1.2	304	1.19	319	1.22	294	1.19
Pro	CCG	108	0.52	104	0.49	104	0.49	105	0.5	105	0.51	104	0.5	103	0.49	103	0.51
Phe	TTC	358	0.62	360	0.62	363	0.62	354	0.61	354	0.62	359	0.62	359	0.62	346	0.64
Ala	GCG	125	0.44	131	0.45	131	0.45	127	0.45	120	0.42	128	0.45	125	0.43	122	0.44
Thr	ACG	120	0.46	124	0.48	122	0.47	119	0.46	119	0.47	119	0.46	121	0.46	114	0.46
Pro	CCA	233	1.12	240	1.14	237	1.12	236	1.13	230	1.11	236	1.14	232	1.1	227	1.12
Leu	TTG	416	1.15	419	1.15	414	1.14	413	1.14	413	1.15	415	1.15	414	1.13	395	1.14
Ala	GCT	532	1.86	536	1.83	539	1.84	522	1.83	525	1.85	523	1.85	541	1.86	511	1.85
Thr	ACT	439	1.7	442	1.69	442	1.69	442	1.71	439	1.72	443	1.73	444	1.69	416	1.68
Pro	CCC	164	0.79	169	0.8	169	0.8	165	0.79	161	0.78	159	0.77	170	0.81	166	0.82
Leu	TTA	747	2.06	749	2.05	753	2.07	756	2.09	742	2.07	747	2.07	757	2.06	704	2.03
Val	GTA	418	1.51	416	1.5	426	1.52	418	1.51	423	1.54	411	1.5	428	1.53	403	1.52
Ile	ATC	310	0.53	313	0.52	310	0.52	311	0.53	303	0.52	299	0.51	309	0.52	300	0.53
Leu	CTA	300	0.83	299	0.82	297	0.82	290	0.8	292	0.81	295	0.82	298	0.81	285	0.82
Ter	TAG	8	0.47	9	0.52	9	0.52	8	0.47	8	0.47	9	0.54	9	0.52	9	0.54
Val	GTC	124	0.45	127	0.46	128	0.46	127	0.46	130	0.47	129	0.47	124	0.44	119	0.45
Ile	ATA	557	0.95	572	0.96	568	0.96	565	0.96	553	0.95	560	0.96	571	0.96	538	0.95
Leu	CTT	464	1.28	471	1.29	465	1.28	460	1.27	451	1.26	450	1.25	470	1.28	439	1.27
Ter	TGA	11	0.65	12	0.69	12	0.69	10	0.59	11	0.65	11	0.66	11	0.63	11	0.66
Val	GTG	149	0.54	147	0.53	143	0.51	151	0.55	144	0.52	145	0.53	146	0.52	141	0.53
Ile	ATT	896	1.52	904	1.52	902	1.52	887	1.51	899	1.54	891	1.53	911	1.53	854	1.51
Leu	CTC	135	0.37	137	0.38	138	0.38	137	0.38	134	0.37	136	0.38	136	0.37	135	0.39
Ter	TAA	32	1.88	31	1.79	31	1.79	33	1.94	32	1.88	30	1.8	32	1.85	30	1.8
Val	GTT	416	1.5	420	1.51	421	1.51	410	1.48	405	1.47	412	1.5	418	1.5	398	1.5
Met	ATG	484	1	495	1	496	1	485	1	475	1	477	1	491	1	458	1
Leu	CTG	115	0.32	117	0.32	119	0.33	117	0.32	119	0.33	121	0.34	125	0.34	119	0.34
